# Supplementary material for: Examining the Impact of the COVID-19 Pandemic on Suicide-Attempt Survivors
Source: Int J Environ Res Public Health. 2025 Jul 4;22(7):1072. doi: 10.3390/ijerph22071072 (PMC12294532; doi:10.3390/ijerph22071072)
Supplement: Supplementary file 1 [file ijerph-22-01072-s001.zip]

Archive with 1 entries (1 files):
- ijerph-3553903-supplementary.pdf
